# Supplementary material for: Circular RNA_0001187 participates in the regulation of ulcerative colitis development via upregulating myeloid differentiation factor 88
Source: Bioengineered. 2022 May 24;13(5):12863–75. doi: 10.1080/21655979.2022.2077572 (PMC9275921; doi:10.1080/21655979.2022.2077572)
Supplement: Supplemental Material [file KBIE_A_2077572_SM2235.zip]

Archive with 2 entries (2 files):
- IRB.jpg
- western blot images.pdf
